# Supplementary material for: A chromosome-level genome of electric catfish (Malapterurus electricus) provided new insights into order Siluriformes evolution
Source: Mar Life Sci Technol. 2023 Dec 14;6(1):1–14. doi: 10.1007/s42995-023-00197-8 (PMC10901758; doi:10.1007/s42995-023-00197-8)
Supplement: Supplementary file 2 — Supplementary file2 (XLSX 41 KB) [file 42995_2023_197_MOESM2_ESM.xlsx]

## Sheet: s12.repetitive_types
Supplementary Table 12. Major types of transposable elements (TEs) in the M. electricus genome.
Categories/Superfamilies		Length (bp)	Abundance (%)
Satellites		1218266	0.15
Class I (retrotransposons)
LTR elements
	Gypsy	55631765	6.98
	LTR	23348489	2.93
	ERV1	6659390	0.84
	Pao	4456373	0.56
	Ngaro	3786309	0.48
	ERVK	1812047	0.23
	Copia	1698912	0.21
	ERV	861521	0.11
	DIRS	83870	0.01
	ERV4	29258	0
	ERVL	28282	0
	Foamy	1734	0
	Viper	1125	0
	Caulimovirus	145	0
	TATE	143	0
	Caulimoviru	105	0
LINE
	L2	43916693	5.51
	Rex-Babar	15094461	1.9
	L1	7323379	0.92
	RTE	4563698	0.57
	Penelope	1962159	0.25
	LINE	1870301	0.23
	R2	788747	0.1
	CR1	700775	0.09
	Jockey	545760	0.07
	Dong-R4	469300	0.06
	I	412486	0.05
	R1	144551	0.02
	DRE	21786	0
	Proto1	17547	0
	Tad1	6041	0
	Ambal	3551	0
	Proto2	3018	0
	LOA	1436	0
	CRE	264	0
SINE
	tRNA	6567642	0.82
	SINE	135644	0.02
	Alu	19778	0
	MIR	8722	0
	U	6091	0
	5S-Sauria	5890	0
	B4	5371	0
	ID	1733	0
	L2	772	0
	7SL	688	0
	RTE	416	0
	B2	363	0
	tRNA-Deu	342	0
	5S-Deu	338	0
	5S	85	0
Class II (DNA transposons)
DNA
	TcMar	95004444	11.93
	DNA	29026993	3.64
	CMC	28534334	3.58
	Novosib	16327047	2.05
	hAT	15236014	1.91
	Ginger	6871078	0.86
	Sola	6616709	0.83
	Maverick	5911251	0.74
	Helitron	3931872	0.49
	Kolobok	2510213	0.32
	PIF	1878858	0.24
	IS3EU	794881	0.1
	Merlin	735408	0.09
	P	679365	0.09
	Dada	650611	0.08
	MULE	640479	0.08
	Crypton	533478	0.07
	PiggyBac	413104	0.05
	Zisupton	201490	0.03
	CMC-Chapaev	191057	0.02
	Academ	55802	0.01
	DNA_virus	14271	0
	MuLE	2211	0
	Harbinger	492	0
	Zator	383	0
	Academ2	109	0
Retroposon		90258	0.01
Simple_repeat		8166855	1.03
Unknown		5796366	0.73
Total repetitive DNA		264061593	33.15

## Sheet: s18.unigene.GO
Table S18. The gene ontology (GO) enrichment results of 139 unique gene families (including 384 genes) from M. electricus.
GO_ID	GO_Term	GO_Class	Pvalue	AdjustedPv	x1	x2	n	N	EnrichDirect	GOlevl	GeneID
GO:0042981	regulation of apoptotic process	BP	1.04907e-11	1.23215e-09	11	96	82	13681	Over	6	Mel_18541,Mel_18586,Mel_13572,Mel_19257,Mel_19260,Mel_19563,Mel_07341,Mel_18407,Mel_19735,Mel_19724,Mel_08476
GO:0006313	transposition, DNA-mediated	BP	1.07286e-07	3.75501e-06	6	39	82	13681	Over	4	Mel_07050,Mel_10670,Mel_16900,Mel_00136,Mel_09578,Mel_19973
GO:0015074	DNA integration	BP	1.48944e-06	4.17044e-05	6	60	82	13681	Over	6	Mel_07050,Mel_10670,Mel_16900,Mel_00136,Mel_09578,Mel_19973
GO:0006259	DNA metabolic process	BP	3.05663e-05	0.000778051	8	205	82	13681	Over	5	Mel_18779,Mel_18782,Mel_07050,Mel_10670,Mel_16900,Mel_00136,Mel_09578,Mel_19973
GO:0032780	negative regulation of ATPase activity	BP	0.000106052	0.0022842	2	3	82	13681	Over	7	Mel_18672,Mel_18518
GO:0042030	ATPase inhibitor activity	MF	0.000350758	0.00701516	2	5	82	13681	Over	5	Mel_18672,Mel_18518
GO:0006816	calcium ion transport	BP	0.000545788	0.010188	4	63	82	13681	Over	9	Mel_19238,Mel_19325,Mel_18760,Mel_18764
GO:0030144	alpha-1,6-mannosylglycoprotein 6-beta-N-acetylglucosaminyltransferase activity	MF	0.000970699	0.014305	2	8	82	13681	Over	5	Mel_19456,Mel_19479
GO:0003777	microtubule motor activity	MF	0.00140506	0.0187341	4	81	82	13681	Over	9	Mel_18694,Mel_18695,Mel_07572,Mel_07571
GO:0007018	microtubule-based movement	BP	0.00233559	0.0284333	4	93	82	13681	Over	4	Mel_18694,Mel_18695,Mel_07572,Mel_07571
GO:0006487	protein N-linked glycosylation	BP	0.00265197	0.0309396	2	13	82	13681	Over	6	Mel_19456,Mel_19479
GO:0019905	syntaxin binding	MF	0.00308195	0.0345179	2	14	82	13681	Over	5	Mel_18653,Mel_18654
GO:0005739	mitochondrion	CC	0.00338069	0.0364074	4	103	82	13681	Over	4	Mel_18672,Mel_18518,Mel_18437,Mel_18438
GO:0030001	metal ion transport	BP	0.00356432	0.0369633	6	246	82	13681	Over	7	Mel_19238,Mel_19325,Mel_18760,Mel_18764,Mel_18462,Mel_18463
GO:0008308	voltage-gated anion channel activity	MF	0.00403266	0.038936	2	16	82	13681	Over	6	Mel_18437,Mel_18438
GO:0008154	actin polymerization or depolymerization	BP	0.00481104	0.0432887	3	57	82	13681	Over	6	Mel_18730,Mel_18763,Mel_08991
GO:0008094	DNA-dependent ATPase activity	MF	0.00510188	0.0432887	2	18	82	13681	Over	9	Mel_18779,Mel_18782
GO:0005741	mitochondrial outer membrane	CC	0.00568002	0.044178	2	19	82	13681	Over	6	Mel_18437,Mel_18438

## Sheet: s19.expand.GO
Supplementary Table 19. The GO enrichment results in biological process for genes from 295 expanded gene families (including 708 genes) in M. electricus genome.
GO_ID	GO_Term	GO_Class	Pvalue	AdjustedPv	x1	x2	n	N	EnrichDirect	GOlevl	GeneID
GO:0005234	extracellularly glutamate-gated ion channel activity	MF	1.97387e-13	6.82393e-11	14	27	533	13681	Over	9	Mel_16916,Mel_03245,Mel_03668,Mel_02899,Mel_14340,Mel_14225,Mel_16864,Mel_14215,Mel_04796,Mel_03232,Mel_07376,Mel_17151,Mel_12447,Mel_03761
GO:0004970	ionotropic glutamate receptor activity	MF	3.808e-13	6.82393e-11	14	28	533	13681	Over	6	Mel_16916,Mel_03245,Mel_03668,Mel_02899,Mel_14340,Mel_14225,Mel_16864,Mel_14215,Mel_04796,Mel_03232,Mel_07376,Mel_17151,Mel_12447,Mel_03761
GO:0051276	chromosome organization	BP	1.94399e-08	2.17727e-06	19	143	533	13681	Over	6	Mel_10555,Mel_18323,Mel_18246,Mel_18532,Mel_07336,Mel_19559,Mel_07338,Mel_19025,Mel_10984,Mel_19022,Mel_05505,Mel_04390,Mel_13656,Mel_15177,Mel_15178,Mel_18483,Mel_18482,Mel_10978,Mel_10977
GO:0006996	organelle organization	BP	1.24755e-06	0.000119505	37	440	533	13681	Over	5	Mel_10555,Mel_18323,Mel_18246,Mel_18532,Mel_07336,Mel_19559,Mel_07338,Mel_19025,Mel_10984,Mel_19022,Mel_05505,Mel_04390,Mel_13656,Mel_15177,Mel_15178,Mel_12756,Mel_18626,Mel_18618,Mel_18511,Mel_18509,Mel_19898,Mel_19913,Mel_19255,Mel_19245,Mel_18968,Mel_18964,Mel_01972,Mel_16464,Mel_05712,Mel_19279,Mel_19302,Mel_19113,Mel_19182,Mel_18483,Mel_18482,Mel_10978,Mel_10977
GO:0008199	ferric iron binding	MF	1.73389e-06	0.000119505	5	7	533	13681	Over	8	Mel_06892,Mel_18398,Mel_06893,Mel_06894,Mel_06891
GO:0004977	melanocortin receptor activity	MF	1.73389e-06	0.000119505	5	7	533	13681	Over	6	Mel_19171,Mel_19102,Mel_01225,Mel_19189,Mel_19120
GO:0016783	sulfurtransferase activity	MF	1.73389e-06	0.000119505	5	7	533	13681	Over	5	Mel_08122,Mel_19019,Mel_18991,Mel_18910,Mel_18907
GO:0043232	intracellular non-membrane-bounded organelle	CC	3.8972e-06	0.000232793	47	631	533	13681	Over	4	Mel_10555,Mel_18323,Mel_18246,Mel_18532,Mel_07336,Mel_19559,Mel_07338,Mel_10395,Mel_18231,Mel_16390,Mel_15613,Mel_19068,Mel_19018,Mel_00377,Mel_06234,Mel_09835,Mel_09836,Mel_07430,Mel_01410,Mel_19172,Mel_19103,Mel_04871,Mel_18537,Mel_18510,Mel_12297,Mel_19281,Mel_19305,Mel_19255,Mel_19245,Mel_20043,Mel_18747,Mel_18746,Mel_19174,Mel_19105,Mel_18483,Mel_18482,Mel_18926,Mel_18929,Mel_19215,Mel_19223…
GO:0016868	intramolecular transferase activity, phosphotransferases	MF	4.61821e-06	0.00025862	6	13	533	13681	Over	5	Mel_19049,Mel_19000,Mel_16478,Mel_15165,Mel_19580,Mel_07641
GO:0006325	chromatin organization	BP	7.07232e-06	0.000372753	15	100	533	13681	Over	5	Mel_10555,Mel_18323,Mel_18246,Mel_18532,Mel_07336,Mel_19559,Mel_07338,Mel_19025,Mel_10984,Mel_19022,Mel_05505,Mel_04390,Mel_13656,Mel_15177,Mel_15178
GO:0008170	N-methyltransferase activity	MF	1.79683e-05	0.000804979	8	31	533	13681	Over	6	Mel_04390,Mel_13656,Mel_15177,Mel_15178,Mel_00068,Mel_00069,Mel_19176,Mel_19107
GO:0000981	DNA-binding transcription factor activity, RNA polymerase II-specific	MF	1.88674e-05	0.000805007	5	10	533	13681	Over	5	Mel_19343,Mel_19423,Mel_07023,Mel_18506,Mel_18505
GO:0006879	cellular iron ion homeostasis	BP	3.34823e-05	0.00130435	5	11	533	13681	Over	9	Mel_06892,Mel_18398,Mel_06893,Mel_06894,Mel_06891
GO:0000287	magnesium ion binding	MF	3.83431e-05	0.00143148	13	89	533	13681	Over	6	Mel_19049,Mel_19000,Mel_16478,Mel_15165,Mel_11882,Mel_17216,Mel_11203,Mel_18598,Mel_18601,Mel_19141,Mel_19144,Mel_19580,Mel_07641
GO:0006826	iron ion transport	BP	5.55616e-05	0.00159687	5	12	533	13681	Over	9	Mel_06892,Mel_18398,Mel_06893,Mel_06894,Mel_06891
GO:0003870	5-aminolevulinate synthase activity	MF	5.88132e-05	0.00159687	3	3	533	13681	Over	8	Mel_16128,Mel_19554,Mel_19544
GO:0004342	glucosamine-6-phosphate deaminase activity	MF	5.88132e-05	0.00159687	3	3	533	13681	Over	5	Mel_18596,Mel_18549,Mel_06309
GO:0004144	diacylglycerol O-acyltransferase activity	MF	5.88132e-05	0.00159687	3	3	533	13681	Over	8	Mel_19187,Mel_19118,Mel_00558
GO:0042978	ornithine decarboxylase activator activity	MF	5.88132e-05	0.00159687	3	3	533	13681	Over	5	Mel_18611,Mel_18606,Mel_01151
GO:0018205	peptidyl-lysine modification	BP	7.15568e-05	0.00166779	8	37	533	13681	Over	8	Mel_19025,Mel_10984,Mel_19022,Mel_05505,Mel_04390,Mel_13656,Mel_15177,Mel_15178
GO:0010506	regulation of autophagy	BP	7.25936e-05	0.00166779	4	7	533	13681	Over	5	Mel_09347,Mel_04181,Mel_14170,Mel_04644
GO:0008519	ammonium transmembrane transporter activity	MF	7.25936e-05	0.00166779	4	7	533	13681	Over	7	Mel_19123,Mel_19193,Mel_06253,Mel_01466
GO:0072488	ammonium transmembrane transport	BP	7.25936e-05	0.00166779	4	7	533	13681	Over	7	Mel_19123,Mel_19193,Mel_06253,Mel_01466
GO:0051568	histone H3-K4 methylation	BP	7.25936e-05	0.00166779	4	7	533	13681	Over	8	Mel_04390,Mel_13656,Mel_15177,Mel_15178
GO:0034622	cellular protein-containing complex assembly	BP	0.000135488	0.00280173	15	128	533	13681	Over	7	Mel_10555,Mel_18323,Mel_18246,Mel_18532,Mel_07336,Mel_19559,Mel_07338,Mel_12756,Mel_18626,Mel_18618,Mel_18968,Mel_18964,Mel_01972,Mel_19113,Mel_19182
GO:0004402	histone acetyltransferase activity	MF	0.000140712	0.00280173	4	8	533	13681	Over	10	Mel_19025,Mel_10984,Mel_19022,Mel_05505
GO:0006044	N-acetylglucosamine metabolic process	BP	0.000228416	0.00357439	3	4	533	13681	Over	7	Mel_18596,Mel_18549,Mel_06309
GO:0019432	triglyceride biosynthetic process	BP	0.000228416	0.00357439	3	4	533	13681	Over	7	Mel_19187,Mel_19118,Mel_00558
GO:0000027	ribosomal large subunit assembly	BP	0.000228416	0.00357439	3	4	533	13681	Over	7	Mel_18968,Mel_18964,Mel_01972
GO:0006334	nucleosome assembly	BP	0.000231378	0.00357439	7	33	533	13681	Over	7	Mel_10555,Mel_18323,Mel_18246,Mel_18532,Mel_07336,Mel_19559,Mel_07338
GO:0016747	transferase activity, transferring acyl groups other than amino-acyl groups	MF	0.000248569	0.00365111	10	67	533	13681	Over	5	Mel_19025,Mel_10984,Mel_19022,Mel_05505,Mel_16128,Mel_19554,Mel_19544,Mel_19187,Mel_19118,Mel_00558
GO:0005694	chromosome	CC	0.000328144	0.00466693	14	138	533	13681	Over	5	Mel_10555,Mel_18323,Mel_18246,Mel_18532,Mel_07336,Mel_19559,Mel_07338,Mel_19255,Mel_19245,Mel_18483,Mel_18482,Mel_18926,Mel_18929,Mel_10978
GO:0016410	N-acyltransferase activity	MF	0.000408601	0.00563241	7	36	533	13681	Over	6	Mel_19025,Mel_10984,Mel_19022,Mel_05505,Mel_16128,Mel_19554,Mel_19544
GO:0018193	peptidyl-amino acid modification	BP	0.000451642	0.00613139	10	72	533	13681	Over	7	Mel_19025,Mel_10984,Mel_19022,Mel_05505,Mel_04390,Mel_13656,Mel_15177,Mel_15178,Mel_05103,Mel_04766
GO:0016570	histone modification	BP	0.000480006	0.00632478	8	48	533	13681	Over	7	Mel_19025,Mel_10984,Mel_19022,Mel_05505,Mel_04390,Mel_13656,Mel_15177,Mel_15178
GO:0004792	thiosulfate sulfurtransferase activity	MF	0.000554477	0.00720017	3	5	533	13681	Over	6	Mel_08122,Mel_19019,Mel_18991
GO:0004715	non-membrane spanning protein tyrosine kinase activity	MF	0.000878275	0.00996119	4	12	533	13681	Over	6	Mel_10395,Mel_15613,Mel_19068,Mel_19018
GO:0035014	phosphatidylinositol 3-kinase regulator activity	MF	0.00107685	0.0113126	3	6	533	13681	Over	5	Mel_11948,Mel_18975,Mel_18946
GO:0004749	ribose phosphate diphosphokinase activity	MF	0.00107685	0.0113126	3	6	533	13681	Over	6	Mel_11882,Mel_17216,Mel_11203
GO:0006479	protein methylation	BP	0.00108959	0.0113126	6	31	533	13681	Over	5	Mel_04390,Mel_13656,Mel_15177,Mel_15178,Mel_19976,Mel_13568
GO:0016853	isomerase activity	MF	0.00136483	0.0113126	9	69	533	13681	Over	3	Mel_19049,Mel_19000,Mel_16478,Mel_15165,Mel_18596,Mel_18549,Mel_06309,Mel_19580,Mel_07641
GO:0003875	ADP-ribosylarginine hydrolase activity	MF	0.00151508	0.0113126	2	2	533	13681	Over	6	Mel_18598,Mel_18601
GO:0051725	protein de-ADP-ribosylation	BP	0.00151508	0.0113126	2	2	533	13681	Over	7	Mel_18598,Mel_18601
GO:0000212	meiotic spindle organization	BP	0.00151508	0.0113126	2	2	533	13681	Over	4	Mel_18511,Mel_18509
GO:0007100	mitotic centrosome separation	BP	0.00151508	0.0113126	2	2	533	13681	Over	5	Mel_18511,Mel_18509
GO:0047390	glycerophosphocholine cholinephosphodiesterase activity	MF	0.00151508	0.0113126	2	2	533	13681	Over	7	Mel_18582,Mel_18571
GO:0071816	tail-anchored membrane protein insertion into ER membrane	BP	0.00151508	0.0113126	2	2	533	13681	Over	8	Mel_19898,Mel_19913
GO:0000090	mitotic anaphase	BP	0.00151508	0.0113126	2	2	533	13681	Over	5	Mel_19255,Mel_19245
GO:0000940	condensed chromosome outer kinetochore	CC	0.00151508	0.0113126	2	2	533	13681	Over	3	Mel_19255,Mel_19245
GO:0006213	pyrimidine nucleoside metabolic process	BP	0.00151508	0.0113126	2	2	533	13681	Over	6	Mel_19410,Mel_07511
GO:0004583	dolichyl-phosphate-glucose-glycolipid alpha-glucosyltransferase activity	MF	0.00151508	0.0113126	2	2	533	13681	Over	7	Mel_19250,Mel_07569
GO:0006488	dolichol-linked oligosaccharide biosynthetic process	BP	0.00151508	0.0113126	2	2	533	13681	Over	6	Mel_19250,Mel_07569
GO:0004978	corticotropin receptor activity	MF	0.00151508	0.0113126	2	2	533	13681	Over	7	Mel_19189,Mel_19120
GO:0030992	intraciliary transport particle B	CC	0.00151508	0.0113126	2	2	533	13681	Over	3	Mel_16464,Mel_05712
GO:0042073	intraciliary transport	BP	0.00151508	0.0113126	2	2	533	13681	Over	6	Mel_16464,Mel_05712
GO:0016992	lipoate synthase activity	MF	0.00151508	0.0113126	2	2	533	13681	Over	6	Mel_18910,Mel_18907
GO:0070187	shelterin complex	CC	0.00151508	0.0113126	2	2	533	13681	Over	6	Mel_18483,Mel_18482
GO:0003689	DNA clamp loader activity	MF	0.00151508	0.0113126	2	2	533	13681	Over	6	Mel_18926,Mel_18929
GO:0005663	DNA replication factor C complex	CC	0.00151508	0.0113126	2	2	533	13681	Over	3	Mel_18926,Mel_18929
GO:0016608	growth hormone-releasing hormone activity	MF	0.00151508	0.0113126	2	2	533	13681	Over	7	Mel_07839,Mel_08245
GO:0007601	visual perception	BP	0.00166904	0.0119637	4	14	533	13681	Over	7	Mel_13350,Mel_05568,Mel_18663,Mel_18662
GO:0005942	phosphatidylinositol 3-kinase complex	CC	0.00183005	0.0129112	3	7	533	13681	Over	4	Mel_11948,Mel_18975,Mel_18946
GO:0008092	cytoskeletal protein binding	MF	0.00206349	0.0143325	21	275	533	13681	Over	4	Mel_06234,Mel_09835,Mel_07430,Mel_12756,Mel_18626,Mel_18618,Mel_01639,Mel_00625,Mel_01249,Mel_19255,Mel_19245,Mel_16464,Mel_05712,Mel_19279,Mel_19302,Mel_19113,Mel_19182,Mel_17135,Mel_19215,Mel_19223,Mel_14469
GO:0042254	ribosome biogenesis	BP	0.00210546	0.0145115	6	35	533	13681	Over	6	Mel_18968,Mel_18964,Mel_01972,Mel_20043,Mel_19176,Mel_19107
GO:0098687	chromosomal region	CC	0.00220646	0.0150915	4	15	533	13681	Over	3	Mel_19255,Mel_19245,Mel_18483,Mel_18482
GO:0032993	protein-DNA complex	CC	0.00269907	0.0183209	9	76	533	13681	Over	3	Mel_10555,Mel_18323,Mel_18246,Mel_18532,Mel_07336,Mel_19559,Mel_07338,Mel_18483,Mel_18482
GO:0016740	transferase activity	MF	0.00277924	0.0183856	80	1498	533	13681	Over	3	Mel_03654,Mel_06981,Mel_10483,Mel_02800,Mel_19348,Mel_19428,Mel_10395,Mel_15613,Mel_19068,Mel_19018,Mel_00377,Mel_19025,Mel_10984,Mel_19022,Mel_05505,Mel_11206,Mel_11847,Mel_00305,Mel_09192,Mel_01466,Mel_04390,Mel_13656,Mel_15177,Mel_15178,Mel_06818,Mel_18719,Mel_18717,Mel_06218,Mel_16128,Mel_19554,Mel_19544,Mel_11882,Mel_17216,Mel_11203,Mel_19050,Mel_04848,Mel_19001,Mel_01803,Mel_05188,Mel_19374…
GO:0006778	porphyrin-containing compound metabolic process	BP	0.00284365	0.0183856	3	8	533	13681	Over	6	Mel_16128,Mel_19554,Mel_19544
GO:0016573	histone acetylation	BP	0.00285224	0.0183856	4	16	533	13681	Over	8	Mel_19025,Mel_10984,Mel_19022,Mel_05505
GO:0005506	iron ion binding	MF	0.00303857	0.0194468	10	92	533	13681	Over	7	Mel_06892,Mel_18398,Mel_06893,Mel_06894,Mel_06891,Mel_13107,Mel_17728,Mel_14221,Mel_14222,Mel_14220
GO:0016763	transferase activity, transferring pentosyl groups	MF	0.00342638	0.0217733	7	51	533	13681	Over	5	Mel_18491,Mel_18492,Mel_18682,Mel_18691,Mel_15673,Mel_19410,Mel_07511
GO:0005759	mitochondrial matrix	CC	0.00414273	0.0243329	3	9	533	13681	Over	5	Mel_16128,Mel_19554,Mel_19544
GO:0005638	lamin filament	CC	0.00442761	0.0243329	2	3	533	13681	Over	4	Mel_01410,Mel_04871
GO:0005094	Rho GDP-dissociation inhibitor activity	MF	0.00442761	0.0243329	2	3	533	13681	Over	7	Mel_19493,Mel_19458
GO:0009107	lipoate biosynthetic process	BP	0.00442761	0.0243329	2	3	533	13681	Over	6	Mel_18910,Mel_18907
GO:0008318	protein prenyltransferase activity	MF	0.00442761	0.0243329	2	3	533	13681	Over	4	Mel_18508,Mel_18501
GO:0016233	telomere capping	BP	0.00442761	0.0243329	2	3	533	13681	Over	7	Mel_18483,Mel_18482
GO:0007064	mitotic sister chromatid cohesion	BP	0.00442761	0.0243329	2	3	533	13681	Over	5	Mel_10978,Mel_10977
GO:0007219	Notch signaling pathway	BP	0.00450811	0.0243329	4	18	533	13681	Over	5	Mel_02626,Mel_13340,Mel_18451,Mel_18457
GO:0008094	DNA-dependent ATPase activity	MF	0.00450811	0.0243329	4	18	533	13681	Over	9	Mel_11997,Mel_11753,Mel_18926,Mel_18929
GO:0005856	cytoskeleton	CC	0.00571238	0.0296001	26	388	533	13681	Over	5	Mel_10395,Mel_18231,Mel_16390,Mel_15613,Mel_19068,Mel_19018,Mel_00377,Mel_06234,Mel_09835,Mel_09836,Mel_07430,Mel_01410,Mel_19172,Mel_19103,Mel_04871,Mel_18537,Mel_18510,Mel_12297,Mel_19281,Mel_19305,Mel_19255,Mel_19245,Mel_19174,Mel_19105,Mel_19215,Mel_19223
GO:0031625	ubiquitin protein ligase binding	MF	0.00574823	0.0296001	3	10	533	13681	Over	6	Mel_18766,Mel_18768,Mel_19394
GO:0005507	copper ion binding	MF	0.00646505	0.033101	5	31	533	13681	Over	7	Mel_09108,Mel_01321,Mel_05180,Mel_08830,Mel_08829
GO:0019207	kinase regulator activity	MF	0.007422	0.0368077	5	32	533	13681	Over	4	Mel_11948,Mel_18975,Mel_18946,Mel_02586,Mel_13760
GO:0008757	S-adenosylmethionine-dependent methyltransferase activity	MF	0.00761428	0.0368077	6	45	533	13681	Over	6	Mel_04390,Mel_13656,Mel_15177,Mel_15178,Mel_19176,Mel_19107
GO:0018024	histone-lysine N-methyltransferase activity	MF	0.00803933	0.0368077	4	21	533	13681	Over	6	Mel_04390,Mel_13656,Mel_15177,Mel_15178
GO:0070013	intracellular organelle lumen	CC	0.00805456	0.0368077	11	122	533	13681	Over	4	Mel_19025,Mel_10984,Mel_19022,Mel_05505,Mel_09324,Mel_01410,Mel_04871,Mel_16128,Mel_19554,Mel_19544,Mel_20043
GO:0005637	nuclear inner membrane	CC	0.0086268	0.0368077	2	4	533	13681	Over	6	Mel_01410,Mel_04871
GO:0005876	spindle microtubule	CC	0.0086268	0.0368077	2	4	533	13681	Over	6	Mel_19255,Mel_19245
GO:0006206	pyrimidine nucleobase metabolic process	BP	0.0086268	0.0368077	2	4	533	13681	Over	6	Mel_19410,Mel_07511
GO:0004346	glucose-6-phosphatase activity	MF	0.0086268	0.0368077	2	4	533	13681	Over	10	Mel_19403,Mel_19389
GO:0043130	ubiquitin binding	MF	0.0086268	0.0368077	2	4	533	13681	Over	5	Mel_19340,Mel_19419
GO:0018342	protein prenylation	BP	0.0086268	0.0368077	2	4	533	13681	Over	5	Mel_18508,Mel_18501
GO:0000179	rRNA (adenine-N6,N6-)-dimethyltransferase activity	MF	0.0086268	0.0368077	2	4	533	13681	Over	7	Mel_19176,Mel_19107
GO:0071840	cellular component organization or biogenesis	BP	0.00997981	0.0421788	40	687	533	13681	Over	3	Mel_10555,Mel_18323,Mel_18246,Mel_18532,Mel_07336,Mel_19559,Mel_07338,Mel_19025,Mel_10984,Mel_19022,Mel_05505,Mel_04390,Mel_13656,Mel_15177,Mel_15178,Mel_12756,Mel_18626,Mel_18618,Mel_18511,Mel_18509,Mel_19898,Mel_19913,Mel_19255,Mel_19245,Mel_18968,Mel_18964,Mel_01972,Mel_20043,Mel_16464,Mel_05712,Mel_19279,Mel_19302,Mel_19113,Mel_19182,Mel_18483,Mel_18482,Mel_10978,Mel_10977,Mel_19176,Mel_19107
GO:0005882	intermediate filament	CC	0.010404	0.0433579	6	48	533	13681	Over	7	Mel_01410,Mel_19172,Mel_19103,Mel_04871,Mel_19174,Mel_19105
GO:0000123	histone acetyltransferase complex	CC	0.0111866	0.045768	4	23	533	13681	Over	4	Mel_19025,Mel_10984,Mel_19022,Mel_05505
GO:0003950	NAD+ ADP-ribosyltransferase activity	MF	0.0122364	0.0489454	5	36	533	13681	Over	6	Mel_18491,Mel_18492,Mel_18682,Mel_18691,Mel_15673
GO:0006635	fatty acid beta-oxidation	BP	0.0140083	0.0494153	2	5	533	13681	Over	6	Mel_16049,Mel_07429
GO:0030553	cGMP binding	MF	0.0140083	0.0494153	2	5	533	13681	Over	5	Mel_18663,Mel_18662
GO:0007052	mitotic spindle organization	BP	0.0140083	0.0494153	2	5	533	13681	Over	5	Mel_18511,Mel_18509
GO:0004862	cAMP-dependent protein kinase inhibitor activity	MF	0.0140083	0.0494153	2	5	533	13681	Over	7	Mel_02586,Mel_13760
GO:0004045	aminoacyl-tRNA hydrolase activity	MF	0.0140083	0.0494153	2	5	533	13681	Over	5	Mel_20048,Mel_04768
GO:0000154	rRNA modification	BP	0.0140083	0.0494153	2	5	533	13681	Over	7	Mel_19176,Mel_19107
GO:0006478	peptidyl-tyrosine sulfation	BP	0.0140083	0.0494153	2	5	533	13681	Over	7	Mel_05103,Mel_04766
GO:0008476	protein-tyrosine sulfotransferase activity	MF	0.0140083	0.0494153	2	5	533	13681	Over	4	Mel_05103,Mel_04766

## Sheet: s20.PSGs
Supplementary Table 20. Positively selected genes (PSGs) in M. electricus.
Protein ID	P-value	Q-value
Mel_17689	0.000221039	0.00960101
Mel_03688	1.01667e-06	6.68528e-05
Mel_10986	3.37384e-05	0.00167261
Mel_00206	0	0
Mel_15328	0	0
Mel_02958	0	0
Mel_07866	1.26764e-09	1.36401e-07
Mel_10506	7.3056e-05	0.00347622
Mel_03561	1.82056e-05	0.000957714
Mel_06218	6.58174e-12	9.16507e-10
Mel_01359	0	0
Mel_06422	1.14633e-05	0.000634772
Mel_08176	2.12571e-06	0.000134189
Mel_07646	2.93596e-05	0.00147875
Mel_01380	0.000835345	0.032154
Mel_00555	0.000117112	0.00548976
Mel_08408	3.5092e-06	0.000214378
Mel_10065	1.73639e-05	0.0009237
Mel_04982	8.88178e-16	1.9114e-13
Mel_02617	4.10492e-11	5.1144e-09
Mel_00301	2.22045e-16	5.12815e-14
Mel_00442	3.3767e-07	2.40406e-05
Mel_16638	3.55271e-14	6.34729e-12
Mel_00848	3.74194e-06	0.000227131
Mel_14077	2.28052e-05	0.0011865
Mel_04187	3.73258e-05	0.00184082
Mel_05051	3.84441e-08	3.22148e-06
Mel_06366	1.2812e-13	2.20576e-11
Mel_00840	0.000560291	0.0225762
Mel_12577	1.56658e-05	0.000842839
Mel_05084	1.95694e-07	1.48242e-05
Mel_05928	4.01154e-09	3.99845e-07
Mel_07246	0	0
Mel_11176	5.81079e-07	3.95845e-05
Mel_15286	3.54478e-07	2.48633e-05
Mel_15844	6.52168e-06	0.000376548
Mel_06821	8.39329e-13	1.3246e-10
Mel_15454	0.000432533	0.017885
Mel_04705	0.000971489	0.0365041
Mel_06296	2.93452e-07	2.15403e-05
Mel_12875	1.11022e-16	2.7665e-14
Mel_11467	9.76885e-12	1.30283e-09
Mel_15306	0.000478255	0.0196043
Mel_04716	1.7244e-12	2.67678e-10
Mel_04672	3.34003e-06	0.000205368
Mel_01926	2.01578e-08	1.73522e-06
Mel_16169	1.62534e-11	2.13755e-09
Mel_07497	0.00015851	0.00718148
Mel_10642	0.00101931	0.0379996
Mel_02957	7.8601e-05	0.00372136
Mel_08378	0	0
Mel_09547	0.000430523	0.0178799
Mel_05960	5.75044e-08	4.69404e-06
Mel_07554	0	0
Mel_08296	6.34554e-06	0.000368625
Mel_08439	3.01282e-11	3.85519e-09
Mel_05403	8.01522e-07	5.30742e-05
Mel_08472	1.67343e-06	0.000106347
Mel_07014	0.000673657	0.0264683
Mel_04502	1.38818e-07	1.09539e-05
Mel_09684	0	0
Mel_07523	1.55134e-09	1.65053e-07
Mel_12992	2.98927e-07	2.17734e-05
Mel_15060	0	0
Mel_15794	0	0
Mel_15530	2.44249e-15	5.02781e-13
Mel_12820	0.000546436	0.0222069
Mel_14832	0.000125384	0.00584856
Mel_01336	1.94669e-10	2.19443e-08
Mel_03291	0	0
Mel_08396	1.70248e-05	0.00091078
Mel_17330	8.11757e-05	0.00382414
Mel_14546	4.44089e-15	8.76058e-13
Mel_13017	0.000127314	0.00590949
Mel_05255	0	0
Mel_16934	0.000266502	0.0114186
Mel_02786	0	0
Mel_15069	6.35017e-05	0.00305227
Mel_01093	3.03832e-09	3.12715e-07
Mel_07940	0.000466283	0.0191967
Mel_16258	6.24116e-07	4.19132e-05
Mel_17042	5.71601e-08	4.70652e-06
Mel_15449	4.52762e-06	0.000269636
Mel_07961	2.22045e-16	5.12815e-14
Mel_11576	0	0
Mel_10907	4.46328e-09	4.40238e-07
Mel_00855	2.12949e-06	0.000133537
Mel_00947	1.22463e-05	0.000670293
Mel_07350	6.02683e-07	4.07629e-05
Mel_08693	1.44908e-07	1.13399e-05
Mel_00489	0.000243593	0.0105324
Mel_08171	6.22373e-06	0.000363781
Mel_14312	2.05917e-09	2.14267e-07
Mel_19671	2.21308e-05	0.00115777
Mel_17161	1.79042e-05	0.000947123
Mel_11328	3.71836e-12	5.41679e-10
Mel_17056	1.71621e-08	1.5047e-06
Mel_06836	0	0
Mel_19255	1.70378e-09	1.79256e-07
Mel_15752	2.63696e-05	0.0013497
Mel_01874	1.4838e-10	1.71343e-08
Mel_17245	8.35234e-06	0.000473583
Mel_01063	1.90936e-12	2.8698e-10
Mel_14234	0.000220485	0.00962108
Mel_10357	0	0
Mel_19302	0.000576178	0.0231179
Mel_15355	0.000187824	0.00827213
Mel_16758	1.16559e-05	0.000641687
Mel_02537	7.21261e-07	4.80959e-05
Mel_07586	0	0
Mel_13125	0.000599297	0.0239441
Mel_06408	4.6898e-12	6.72845e-10
Mel_01676	1.21872e-08	1.10962e-06
Mel_12293	0.000773538	0.0298965
Mel_09792	1.71118e-07	1.31733e-05
Mel_19807	1.19263e-10	1.41163e-08
Mel_19251	0	0
Mel_03624	1.12157e-06	7.32425e-05
Mel_03552	3.13343e-09	3.19037e-07
Mel_15831	6.66134e-16	1.46689e-13
Mel_17533	0.000140435	0.00645524
Mel_02316	9.99201e-15	1.81951e-12
Mel_01032	5.10703e-15	9.86907e-13
Mel_13637	0.00127289	0.04618
Mel_16084	2.47136e-13	4.0347e-11
Mel_06443	0	0
Mel_15701	0.00115117	0.0425798
Mel_12302	7.25926e-06	0.000414084
Mel_02643	0.00063514	0.0252695
Mel_11967	0	0
Mel_17916	4.28879e-13	6.88315e-11
Mel_16958	3.21842e-05	0.00161244
Mel_14929	4.63364e-06	0.000274225
Mel_09458	1.56538e-07	1.21497e-05
Mel_14962	4.96846e-09	4.80065e-07
Mel_11558	1.32361e-08	1.19365e-06
Mel_01657	0.00123414	0.045295
Mel_16629	2.66087e-10	2.92974e-08
Mel_08331	0	0
Mel_16031	1.59731e-10	1.82228e-08
Mel_01001	1.47661e-08	1.30673e-06
Mel_07241	0	0
Mel_18840	7.75791e-08	6.2786e-06
Mel_04517	4.44089e-16	1.00121e-13
Mel_12452	0.000907349	0.0345048
Mel_05610	3.77476e-15	7.60493e-13
Mel_12172	0	0
Mel_06362	5.61945e-07	3.85584e-05
Mel_14559	2.55281e-05	0.00131373
Mel_02420	2.38691e-08	2.03618e-06
Mel_09757	1.11022e-15	2.33616e-13
Mel_12160	9.67612e-09	8.98267e-07
Mel_12552	1.75515e-11	2.27665e-09
Mel_01377	6.14206e-05	0.0029673
Mel_15125	5.32907e-15	9.89431e-13
Mel_04237	2.57156e-06	0.000160198
Mel_02477	0	0
Mel_00384	7.22109e-05	0.00345336
Mel_04156	0.000244554	0.0105258
Mel_04871	1.47383e-05	0.000797466
Mel_14285	0	0
Mel_00424	3.76872e-06	0.000227299
Mel_01996	1.11022e-16	2.7665e-14
Mel_09770	4.89919e-07	3.38616e-05
Mel_16032	1.77514e-07	1.35555e-05
Mel_02371	1.45832e-06	9.3303e-05
Mel_12977	0.000987184	0.0369472
Mel_11751	6.7486e-12	9.26123e-10
Mel_15801	0	0
Mel_13875	0.00125791	0.045812
Mel_08583	3.90706e-07	2.72029e-05
Mel_00029	0	0
Mel_04529	0	0
Mel_02061	1.24386e-07	9.8976e-06
Mel_12339	0	0
Mel_13373	0.000928295	0.0351601
Mel_05414	2.44105e-07	1.83447e-05
Mel_03933	9.43801e-12	1.27669e-09
Mel_08235	6.17284e-14	1.08242e-11
Mel_06113	0	0
Mel_09720	2.7962e-06	0.000173054
Mel_14208	5.32907e-15	9.89431e-13
Mel_11767	8.66704e-11	1.05216e-08
Mel_10111	2.42029e-13	4.02065e-11
Mel_16532	5.26995e-08	4.37729e-06
Mel_11690	9.9149e-09	9.11497e-07
Mel_12114	3.18423e-07	2.30164e-05
Mel_09832	0.000967716	0.0365072
Mel_06151	2.89802e-12	4.2877e-10
Mel_01772	0.000643944	0.0255126
Mel_11117	1.26315e-06	8.13658e-05
Mel_04377	0.000207342	0.00908946
Mel_01384	0.000682649	0.0267108
Mel_05876	0.000167856	0.00756871
Mel_04238	0.000285867	0.0120843
Mel_11430	1.44201e-05	0.000784733
Mel_00963	0.000152482	0.0069416
Mel_06993	0.00107646	0.0399726
Mel_03595	0.000180899	0.00800434
Mel_09988	0.000746626	0.0290938
Mel_08061	6.94311e-06	0.00039845
Mel_12805	4.12061e-06	0.00024695
Mel_08548	0.000271713	0.0115894
Mel_13455	0.000772402	0.0299749
Mel_00473	0.000847389	0.0324855
Mel_02521	5.41815e-11	6.66292e-09
Mel_11788	3.4628e-07	2.44696e-05
Mel_00286	2.59066e-08	2.19027e-06
Mel_02655	3.81934e-05	0.00187385
Mel_10186	0.00122521	0.0451419
Mel_04083	6.03814e-09	5.66091e-07
Mel_12334	0.0003875	0.0162356
Mel_16944	0.00134902	0.0487553
Mel_00668	0.000662058	0.0261209
Mel_07253	1.14128e-05	0.000635692
Mel_09266	2.22045e-16	5.12815e-14
Mel_15741	8.73135e-11	1.04655e-08
Mel_02060	0.000171276	0.00768631
Mel_03285	0.000176498	0.00788328
Mel_01797	0.000272647	0.0115771
Mel_12196	9.52555e-06	0.000536889
Mel_03134	4.37288e-05	0.00213437
Mel_14193	5.00205e-09	4.78428e-07
Mel_07047	3.07652e-11	3.88421e-09
Mel_02797	2.63256e-07	1.94748e-05
Mel_12561	1.83104e-08	1.59066e-06
Mel_11755	0.00123509	0.0451547
Mel_12818	4.72618e-06	0.000277964
Mel_13653	1.47511e-10	1.72443e-08
Mel_13598	0.000178742	0.00794603
Mel_09151	0	0
Mel_07728	3.2474e-05	0.0016184
Mel_18079	0	0
Mel_12057	1.17704e-06	7.63383e-05
Mel_05169	2.68325e-05	0.0013587
Mel_00339	3.1857e-07	2.28526e-05
Mel_11799	4.81364e-09	4.699e-07
Mel_10667	1.03287e-05	0.000578712
Mel_01610	5.715e-09	5.41154e-07
Mel_01816	0	0
Mel_17005	1.86851e-13	3.15944e-11
Mel_10322	0.000385097	0.0162066
Mel_07748	3.627e-09	3.65362e-07
Mel_13273	0.000549052	0.0222178
Mel_02044	2.76543e-10	3.00987e-08
Mel_06909	0.000509135	0.0207802
Mel_08420	0	0
Mel_06715	5.16798e-12	7.30382e-10
Mel_00718	4.48718e-05	0.00217893
Mel_15272	2.5249e-05	0.00130647
Mel_14590	0	0
Mel_06372	2.49707e-10	2.78174e-08
Mel_18097	1.78635e-12	2.72822e-10
Mel_05345	0.000887575	0.0338889
Mel_19966	0.000130595	0.00603222
Mel_10652	2.52622e-07	1.88353e-05
